# Supplementary material for: BiowareCFP: An Application-Agnostic Modular Reconfigurable Cyber-Fluidic Platform
Source: Micromachines (Basel). 2022 Feb 2;13(2):249. doi: 10.3390/mi13020249 (PMC8875688; doi:10.3390/mi13020249)
Supplement: Supplementary file 1 [file micromachines-13-00249-s001.zip]

Archive with 5 entries (4 files):
- Video/
- Video/S1_open_biochip_moving_droplets.mp4
- Video/S2_closed_biochip_droplet_dispensing.mp4
- Video/S3_closed_biochip_droplet_splitting.mp4
- Video/S4_closed_biochip_droplet_mixing.mp4
